# Supplementary material for: Proteomic analysis by iTRAQ-MRM of soybean resistance to Lamprosema Indicate
Source: BMC Genomics. 2017 Jun 6;18:444. doi: 10.1186/s12864-017-3825-0 (PMC5461738; doi:10.1186/s12864-017-3825-0)
Supplement: Supplementary file 1 — Overview of protein identification results of soybean [Glycine max (L.) Merr.] leaves proteins by iTRAQ-LC/MSMS method. Table S2. Raw iTRAQ data for protein identification and quantitation. Table S3. Detail information of each transition. (ZIP 2100 kb) [file 12864_2017_3825_MOESM1_ESM.zip › S1.xls]

## Sheet: Sheet1
Table S1. Overview of protein identification results of soybean (Glycine max(L.)Merr.) leaves proteins by iTRAQ-LC/MSMS method.
Group name	Total spectra	Spectra	Unique spectra	Peptide	Unique peptide	Protein
Glycine max	354049	45454	28525	15264	11068	4073
