# Supplementary material for: Proteomic analysis by iTRAQ-MRM of soybean resistance to Lamprosema Indicate
Source: BMC Genomics. 2017 Jun 6;18:444. doi: 10.1186/s12864-017-3825-0 (PMC5461738; doi:10.1186/s12864-017-3825-0)
Supplement: Supplementary file 1 — Overview of protein identification results of soybean [Glycine max (L.) Merr.] leaves proteins by iTRAQ-LC/MSMS method. Table S2. Raw iTRAQ data for protein identification and quantitation. Table S3. Detail information of each transition. (ZIP 2100 kb) [file 12864_2017_3825_MOESM1_ESM.zip › S3.xls]

## Sheet: Sheet1
Table S3. Detail information of each transition
Q1	Q3	Dwell Time(ms)	Protein.Peptide.Charge/Fragemnt.Label	CE	Precursor Mz	Product Mz	Product Charge	Predicted Retention Time
780.876	1246.59	10	gi|359806656|ref|NP-001241536-1|.TVNQQAFFYASER.+2y10.light	37	780.876	1246.59	1	17.74
780.876	1118.53	10	gi|359806656|ref|NP-001241536-1|.TVNQQAFFYASER.+2y9.light	37	780.876	1118.53	1	17.74
780.876	990.468	10	gi|359806656|ref|NP-001241536-1|.TVNQQAFFYASER.+2y8.light	37	780.876	990.468	1	17.74
780.876	919.431	10	gi|359806656|ref|NP-001241536-1|.TVNQQAFFYASER.+2y7.light	37	780.876	919.431	1	17.74
780.876	772.362	10	gi|359806656|ref|NP-001241536-1|.TVNQQAFFYASER.+2y6.light	37	780.876	772.362	1	17.74
780.876	625.294	10	gi|359806656|ref|NP-001241536-1|.TVNQQAFFYASER.+2y5.light	37	780.876	625.294	1	17.74
745.124	1126.58	10	gi|359806656|ref|NP-001241536-1|.EVHHNDIFIFGIDNTVLSNIPYYEK.+4y9.light	38.1	745.124	1126.58	1	33.37
745.124	1013.49	10	gi|359806656|ref|NP-001241536-1|.EVHHNDIFIFGIDNTVLSNIPYYEK.+4y8.light	38.1	745.124	1013.49	1	33.37
745.124	699.335	10	gi|359806656|ref|NP-001241536-1|.EVHHNDIFIFGIDNTVLSNIPYYEK.+4y5.light	38.1	745.124	699.335	1	33.37
745.124	845.39	10	gi|359806656|ref|NP-001241536-1|.EVHHNDIFIFGIDNTVLSNIPYYEK.+4b7.light	38.1	745.124	845.39	1	33.37
745.124	992.458	10	gi|359806656|ref|NP-001241536-1|.EVHHNDIFIFGIDNTVLSNIPYYEK.+4b8.light	38.1	745.124	992.458	1	33.37
745.124	1105.54	10	gi|359806656|ref|NP-001241536-1|.EVHHNDIFIFGIDNTVLSNIPYYEK.+4b9.light	38.1	745.124	1105.54	1	33.37
631.999	1098.53	10	gi|359806656|ref|NP-001241536-1|.IVGIIGDQWSDLLGDHR.+3y9.light	32	631.999	1098.53	1	29.71
631.999	912.453	10	gi|359806656|ref|NP-001241536-1|.IVGIIGDQWSDLLGDHR.+3y8.light	32	631.999	912.453	1	29.71
631.999	710.394	10	gi|359806656|ref|NP-001241536-1|.IVGIIGDQWSDLLGDHR.+3y6.light	32	631.999	710.394	1	29.71
631.999	484.226	10	gi|359806656|ref|NP-001241536-1|.IVGIIGDQWSDLLGDHR.+3y4.light	32	631.999	484.226	1	29.71
631.999	312.178	10	gi|359806656|ref|NP-001241536-1|.IVGIIGDQWSDLLGDHR.+3y2.light	32	631.999	312.178	1	29.71
631.999	270.181	10	gi|359806656|ref|NP-001241536-1|.IVGIIGDQWSDLLGDHR.+3b3.light	32	631.999	270.181	1	29.71
736.903	1208.69	10	gi|351724717|ref|NP-001237323-1|.TYLPNETPTPLVK.+2y11.light	35.4	736.903	1208.69	1	18.04
736.903	1095.6	10	gi|351724717|ref|NP-001237323-1|.TYLPNETPTPLVK.+2y10.light	35.4	736.903	1095.6	1	18.04
736.903	998.552	10	gi|351724717|ref|NP-001237323-1|.TYLPNETPTPLVK.+2y9.light	35.4	736.903	998.552	1	18.04
736.903	755.466	10	gi|351724717|ref|NP-001237323-1|.TYLPNETPTPLVK.+2y7.light	35.4	736.903	755.466	1	18.04
736.903	654.418	10	gi|351724717|ref|NP-001237323-1|.TYLPNETPTPLVK.+2y6.light	35.4	736.903	654.418	1	18.04
552.298	981.536	10	gi|351724717|ref|NP-001237323-1|.GLFEGGIHLPTDALSK.+3y9.light	27.6	552.298	981.536	1	25.4
552.298	844.477	10	gi|351724717|ref|NP-001237323-1|.GLFEGGIHLPTDALSK.+3y8.light	27.6	552.298	844.477	1	25.4
552.298	731.393	10	gi|351724717|ref|NP-001237323-1|.GLFEGGIHLPTDALSK.+3y7.light	27.6	552.298	731.393	1	25.4
552.298	418.266	10	gi|351724717|ref|NP-001237323-1|.GLFEGGIHLPTDALSK.+3y4.light	27.6	552.298	418.266	1	25.4
552.298	234.145	10	gi|351724717|ref|NP-001237323-1|.GLFEGGIHLPTDALSK.+3y2.light	27.6	552.298	234.145	1	25.4
819.915	1212.61	10	gi|351724717|ref|NP-001237323-1|.LDPTVYGDQTSTITK.+2y11.light	38.4	819.915	1212.61	1	15.7
819.915	1113.54	10	gi|351724717|ref|NP-001237323-1|.LDPTVYGDQTSTITK.+2y10.light	38.4	819.915	1113.54	1	15.7
819.915	950.479	10	gi|351724717|ref|NP-001237323-1|.LDPTVYGDQTSTITK.+2y9.light	38.4	819.915	950.479	1	15.7
819.915	893.457	10	gi|351724717|ref|NP-001237323-1|.LDPTVYGDQTSTITK.+2y8.light	38.4	819.915	893.457	1	15.7
819.915	526.287	10	gi|351724717|ref|NP-001237323-1|.LDPTVYGDQTSTITK.+2b5.light	38.4	819.915	526.287	1	15.7
819.915	689.35	10	gi|351724717|ref|NP-001237323-1|.LDPTVYGDQTSTITK.+2b6.light	38.4	819.915	689.35	1	15.7
712.706	1060.54	10	gi|351724717|ref|NP-001237323-1|.EHLEINLGGLSVEQALSGNR.+3y10.light	36.4	712.706	1060.54	1	27.65
712.706	745.395	10	gi|351724717|ref|NP-001237323-1|.EHLEINLGGLSVEQALSGNR.+3y7.light	36.4	712.706	745.395	1	27.65
712.706	546.299	10	gi|351724717|ref|NP-001237323-1|.EHLEINLGGLSVEQALSGNR.+3y5.light	36.4	712.706	546.299	1	27.65
712.706	433.215	10	gi|351724717|ref|NP-001237323-1|.EHLEINLGGLSVEQALSGNR.+3y4.light	36.4	712.706	433.215	1	27.65
712.706	963.489	10	gi|351724717|ref|NP-001237323-1|.EHLEINLGGLSVEQALSGNR.+3b9.light	36.4	712.706	963.489	1	27.65
637.691	931.561	10	gi|351724717|ref|NP-001237323-1|.VVLPADQGAESTIWLIAK.+3y8.light	32.3	637.691	931.561	1	29.8
637.691	743.481	10	gi|351724717|ref|NP-001237323-1|.VVLPADQGAESTIWLIAK.+3y6.light	32.3	637.691	743.481	1	29.8
637.691	630.397	10	gi|351724717|ref|NP-001237323-1|.VVLPADQGAESTIWLIAK.+3y5.light	32.3	637.691	630.397	1	29.8
637.691	444.318	10	gi|351724717|ref|NP-001237323-1|.VVLPADQGAESTIWLIAK.+3y4.light	32.3	637.691	444.318	1	29.8
637.691	331.234	10	gi|351724717|ref|NP-001237323-1|.VVLPADQGAESTIWLIAK.+3y3.light	32.3	637.691	331.234	1	29.8
637.691	218.15	10	gi|351724717|ref|NP-001237323-1|.VVLPADQGAESTIWLIAK.+3y2.light	32.3	637.691	218.15	1	29.8
632.843	880.477	10	gi|363808320|ref|NP-001241992-1|.LGDVVLGYDSVK.+2y8.light	31.6	632.843	880.477	1	18.79
632.843	781.409	10	gi|363808320|ref|NP-001241992-1|.LGDVVLGYDSVK.+2y7.light	31.6	632.843	781.409	1	18.79
632.843	668.325	10	gi|363808320|ref|NP-001241992-1|.LGDVVLGYDSVK.+2y6.light	31.6	632.843	668.325	1	18.79
632.843	286.14	10	gi|363808320|ref|NP-001241992-1|.LGDVVLGYDSVK.+2b3.light	31.6	632.843	286.14	1	18.79
632.843	385.208	10	gi|363808320|ref|NP-001241992-1|.LGDVVLGYDSVK.+2b4.light	31.6	632.843	385.208	1	18.79
632.843	484.277	10	gi|363808320|ref|NP-001241992-1|.LGDVVLGYDSVK.+2b5.light	31.6	632.843	484.277	1	18.79
884.82	1073.58	10	gi|351727959|ref|NP-001235131-1|.AVSVKPQTEIEGLNIAEDVTQLIGK.+3y10.light	45.7	884.82	1073.58	1	35.02
884.82	1002.55	10	gi|351727959|ref|NP-001235131-1|.AVSVKPQTEIEGLNIAEDVTQLIGK.+3y9.light	45.7	884.82	1002.55	1	35.02
884.82	204.134	10	gi|351727959|ref|NP-001235131-1|.AVSVKPQTEIEGLNIAEDVTQLIGK.+3y2.light	45.7	884.82	204.134	1	35.02
884.82	940.51	10	gi|351727959|ref|NP-001235131-1|.AVSVKPQTEIEGLNIAEDVTQLIGK.+3b9.light	45.7	884.82	940.51	1	35.02
884.82	1182.64	10	gi|351727959|ref|NP-001235131-1|.AVSVKPQTEIEGLNIAEDVTQLIGK.+3b11.light	45.7	884.82	1182.64	1	35.02
884.82	1239.66	10	gi|351727959|ref|NP-001235131-1|.AVSVKPQTEIEGLNIAEDVTQLIGK.+3b12.light	45.7	884.82	1239.66	1	35.02
602.284	920.436	10	gi|351727959|ref|NP-001235131-1|.VHYETTGPEIWEDTK.+3y7.light	30.4	602.284	920.436	1	16.5
602.284	791.393	10	gi|351727959|ref|NP-001235131-1|.VHYETTGPEIWEDTK.+3y6.light	30.4	602.284	791.393	1	16.5
602.284	678.309	10	gi|351727959|ref|NP-001235131-1|.VHYETTGPEIWEDTK.+3y5.light	30.4	602.284	678.309	1	16.5
602.284	788.357	10	gi|351727959|ref|NP-001235131-1|.VHYETTGPEIWEDTK.+3b7.light	30.4	602.284	788.357	1	16.5
602.284	1014.45	10	gi|351727959|ref|NP-001235131-1|.VHYETTGPEIWEDTK.+3b9.light	30.4	602.284	1014.45	1	16.5
785.454	1185.66	10	gi|351723275|ref|NP-001237785-1|.ALLSDPVFRPLVDK.+2y10.light	37.1	785.454	1185.66	1	23.33
785.454	1070.64	10	gi|351723275|ref|NP-001237785-1|.ALLSDPVFRPLVDK.+2y9.light	37.1	785.454	1070.64	1	23.33
785.454	262.14	10	gi|351723275|ref|NP-001237785-1|.ALLSDPVFRPLVDK.+2y2.light	37.1	785.454	262.14	1	23.33
785.454	298.213	10	gi|351723275|ref|NP-001237785-1|.ALLSDPVFRPLVDK.+2b3.light	37.1	785.454	298.213	1	23.33
785.454	500.271	10	gi|351723275|ref|NP-001237785-1|.ALLSDPVFRPLVDK.+2b5.light	37.1	785.454	500.271	1	23.33
785.454	999.562	10	gi|351723275|ref|NP-001237785-1|.ALLSDPVFRPLVDK.+2b9.light	37.1	785.454	999.562	1	23.33
1031.44	1179.54	10	gi|351723275|ref|NP-001237785-1|.YAADEDAFFADYAEAHQK.+2y10.light	46	1031.44	1179.54	1	20
1031.44	961.437	10	gi|351723275|ref|NP-001237785-1|.YAADEDAFFADYAEAHQK.+2y8.light	46	1031.44	961.437	1	20
1031.44	846.41	10	gi|351723275|ref|NP-001237785-1|.YAADEDAFFADYAEAHQK.+2y7.light	46	1031.44	846.41	1	20
1031.44	483.267	10	gi|351723275|ref|NP-001237785-1|.YAADEDAFFADYAEAHQK.+2y4.light	46	1031.44	483.267	1	20
461.729	276.119	10	gi|351723275|ref|NP-001237785-1|.LSELGFADA.+2y3.light	25.5	461.729	276.119	1	21.18
461.729	205.082	10	gi|351723275|ref|NP-001237785-1|.LSELGFADA.+2y2.light	25.5	461.729	205.082	1	21.18
461.729	330.166	10	gi|351723275|ref|NP-001237785-1|.LSELGFADA.+2b3.light	25.5	461.729	330.166	1	21.18
461.729	500.271	10	gi|351723275|ref|NP-001237785-1|.LSELGFADA.+2b5.light	25.5	461.729	500.271	1	21.18
461.729	647.34	10	gi|351723275|ref|NP-001237785-1|.LSELGFADA.+2b6.light	25.5	461.729	647.34	1	21.18
461.729	833.404	10	gi|351723275|ref|NP-001237785-1|.LSELGFADA.+2b8.light	25.5	461.729	833.404	1	21.18
599.793	938.425	10	gi|351723155|ref|NP-001236757-1|.FIPYWDTEK.+2y7.light	30.4	599.793	938.425	1	19.92
599.793	841.373	10	gi|351723155|ref|NP-001236757-1|.FIPYWDTEK.+2y6.light	30.4	599.793	841.373	1	19.92
599.793	678.309	10	gi|351723155|ref|NP-001236757-1|.FIPYWDTEK.+2y5.light	30.4	599.793	678.309	1	19.92
599.793	492.23	10	gi|351723155|ref|NP-001236757-1|.FIPYWDTEK.+2y4.light	30.4	599.793	492.23	1	19.92
599.793	377.203	10	gi|351723155|ref|NP-001236757-1|.FIPYWDTEK.+2y3.light	30.4	599.793	377.203	1	19.92
603.822	994.484	10	gi|351723155|ref|NP-001236757-1|.VISDATASFPAK.+2y10.light	30.6	603.822	994.484	1	14.02
603.822	907.452	10	gi|351723155|ref|NP-001236757-1|.VISDATASFPAK.+2y9.light	30.6	603.822	907.452	1	14.02
603.822	792.425	10	gi|351723155|ref|NP-001236757-1|.VISDATASFPAK.+2y8.light	30.6	603.822	792.425	1	14.02
603.822	721.388	10	gi|351723155|ref|NP-001236757-1|.VISDATASFPAK.+2y7.light	30.6	603.822	721.388	1	14.02
603.822	315.203	10	gi|351723155|ref|NP-001236757-1|.VISDATASFPAK.+2y3.light	30.6	603.822	315.203	1	14.02
677.411	1054.65	10	gi|351723155|ref|NP-001236757-1|.WIPEILLLAASK.+2y10.light	33.2	677.411	1054.65	1	36.38
677.411	957.598	10	gi|351723155|ref|NP-001236757-1|.WIPEILLLAASK.+2y9.light	33.2	677.411	957.598	1	36.38
677.411	828.555	10	gi|351723155|ref|NP-001236757-1|.WIPEILLLAASK.+2y8.light	33.2	677.411	828.555	1	36.38
677.411	715.471	10	gi|351723155|ref|NP-001236757-1|.WIPEILLLAASK.+2y7.light	33.2	677.411	715.471	1	36.38
677.411	602.387	10	gi|351723155|ref|NP-001236757-1|.WIPEILLLAASK.+2y6.light	33.2	677.411	602.387	1	36.38
677.411	300.171	10	gi|351723155|ref|NP-001236757-1|.WIPEILLLAASK.+2b2.light	33.2	677.411	300.171	1	36.38
528.28	892.489	10	gi|356576075|ref|XP-003556160-1|.YYVDLLNR.+2y7.light	27.9	528.28	892.489	1	19.5
528.28	729.425	10	gi|356576075|ref|XP-003556160-1|.YYVDLLNR.+2y6.light	27.9	528.28	729.425	1	19.5
528.28	630.357	10	gi|356576075|ref|XP-003556160-1|.YYVDLLNR.+2y5.light	27.9	528.28	630.357	1	19.5
528.28	515.33	10	gi|356576075|ref|XP-003556160-1|.YYVDLLNR.+2y4.light	27.9	528.28	515.33	1	19.5
528.28	402.246	10	gi|356576075|ref|XP-003556160-1|.YYVDLLNR.+2y3.light	27.9	528.28	402.246	1	19.5
528.28	327.134	10	gi|356576075|ref|XP-003556160-1|.YYVDLLNR.+2b2.light	27.9	528.28	327.134	1	19.5
582.319	1050.55	10	sp|P02769|ALBU_BOVIN.LVNELTEFAK.+2y9.light	29.8	582.319	1050.55	1	19.45
582.319	951.478	10	sp|P02769|ALBU_BOVIN.LVNELTEFAK.+2y8.light	29.8	582.319	951.478	1	19.45
582.319	837.435	10	sp|P02769|ALBU_BOVIN.LVNELTEFAK.+2y7.light	29.8	582.319	837.435	1	19.45
582.319	708.393	10	sp|P02769|ALBU_BOVIN.LVNELTEFAK.+2y6.light	29.8	582.319	708.393	1	19.45
582.319	595.309	10	sp|P02769|ALBU_BOVIN.LVNELTEFAK.+2y5.light	29.8	582.319	595.309	1	19.45
582.319	213.16	10	sp|P02769|ALBU_BOVIN.LVNELTEFAK.+2b2.light	29.8	582.319	213.16	1	19.45
653.362	1168.66	10	sp|P02769|ALBU_BOVIN.HLVDEPQNLIK.+2y10.light	32.4	653.362	1168.66	1	14.61
653.362	1055.57	10	sp|P02769|ALBU_BOVIN.HLVDEPQNLIK.+2y9.light	32.4	653.362	1055.57	1	14.61
653.362	956.505	10	sp|P02769|ALBU_BOVIN.HLVDEPQNLIK.+2y8.light	32.4	653.362	956.505	1	14.61
653.362	594.288	10	sp|P02769|ALBU_BOVIN.HLVDEPQNLIK.+2b5.light	32.4	653.362	594.288	1	14.61
653.362	933.442	10	sp|P02769|ALBU_BOVIN.HLVDEPQNLIK.+2b8.light	32.4	653.362	933.442	1	14.61
740.401	1180.65	10	sp|P02769|ALBU_BOVIN.LGEYGFQNALIVR.+2y10.light	35.5	740.401	1180.65	1	23.78
740.401	1017.58	10	sp|P02769|ALBU_BOVIN.LGEYGFQNALIVR.+2y9.light	35.5	740.401	1017.58	1	23.78
740.401	960.563	10	sp|P02769|ALBU_BOVIN.LGEYGFQNALIVR.+2y8.light	35.5	740.401	960.563	1	23.78
740.401	813.494	10	sp|P02769|ALBU_BOVIN.LGEYGFQNALIVR.+2y7.light	35.5	740.401	813.494	1	23.78
740.401	685.436	10	sp|P02769|ALBU_BOVIN.LGEYGFQNALIVR.+2y6.light	35.5	740.401	685.436	1	23.78
740.401	300.155	10	sp|P02769|ALBU_BOVIN.LGEYGFQNALIVR.+2b3.light	35.5	740.401	300.155	1	23.78
729.365	1176.55	10	sp|P00722|BGAL_ECOLI.APLDNDIGVSEATR.+2y11.light	35.1	729.365	1176.55	1	17.39
729.365	719.368	10	sp|P00722|BGAL_ECOLI.APLDNDIGVSEATR.+2y7.light	35.1	729.365	719.368	1	17.39
550.28	871.442	10	sp|P00722|BGAL_ECOLI.IDPNAWVER.+2y7.light	28.7	550.28	871.442	1	16.98
550.28	774.389	10	sp|P00722|BGAL_ECOLI.IDPNAWVER.+2y6.light	28.7	550.28	774.389	1	16.98
